# Supplementary material for: A pilot study of the Earable device to measure facial muscle and eye movement tasks among healthy volunteers
Source: PLOS Digit Health. 2022 Jun 30;1(6):e0000061. doi: 10.1371/journal.pdig.0000061 (PMC9931353; doi:10.1371/journal.pdig.0000061)
Supplement: S1 Table — Table shows Feature Name, Unit, Group, and Domain. Each feature was computed for the separated EMG, EOG, and EEG signals separately, unless specifically noted. (XLSX) [file pdig.0000061.s001.xlsx]

## Sheet: S1 Table (Earable Features)
Feature Name	Units	Group	Domain
EOG 0.5-4Hz Bandpower Channel 1	decibel	Bandpower	Frequency
EOG 4-10Hz Bandpower Channel 1	decibel	Bandpower	Frequency
EOG 0.5-4Hz Bandpower Channel 2	decibel	Bandpower	Frequency
EOG 4-10Hz Bandpower Channel 2	decibel	Bandpower	Frequency
EEG 1-4Hz Bandpower Channel 1	decibel	Bandpower	Frequency
EEG 4-7Hz Bandpower Channel 1	decibel	Bandpower	Frequency
EEG 7-12Hz Bandpower Channel 1	decibel	Bandpower	Frequency
EEG 12-30Hz Bandpower Channel 1	decibel	Bandpower	Frequency
EEG 1-4Hz Bandpower Channel 2	decibel	Bandpower	Frequency
EEG 4-7Hz Bandpower Channel 2	decibel	Bandpower	Frequency
EEG 7-12Hz Bandpower Channel 2	decibel	Bandpower	Frequency
EEG 12-30Hz Bandpower Channel 2	decibel	Bandpower	Frequency
EMG 10-33Hz Bandpower Channel 1	decibel	Bandpower	Frequency
EMG 33-56Hz Bandpower Channel 1	decibel	Bandpower	Frequency
EMG 56-79Hz Bandpower Channel 1	decibel	Bandpower	Frequency
EMG 79-102Hz Bandpower Channel 1	decibel	Bandpower	Frequency
EMG 102-125Hz Bandpower Channel 1	decibel	Bandpower	Frequency
EMG 10-33Hz Bandpower Channel 2	decibel	Bandpower	Frequency
EMG 33-56Hz Bandpower Channel 2	decibel	Bandpower	Frequency
EMG 56-79Hz Bandpower Channel 2	decibel	Bandpower	Frequency
EMG 79-102Hz Bandpower Channel 2	decibel	Bandpower	Frequency
EMG 102-125Hz Bandpower Channel 2	decibel	Bandpower	Frequency
Spectral Entropy Channel 1	unitless	Complexity	Frequency
Spectral Entropy Channel 2	unitless	Complexity	Frequency
EMG Peak Frequency Contractions Channel 1	Count	Frequency	Frequency
EMG Peak Frequency Contractions Channel 2	Count	Frequency	Frequency
Peak Frequency 1 Channel 1	Hertz	Frequency	Frequency
Peak Frequency 2 Channel 1	Hertz	Frequency	Frequency
Peak Frequency 3 Channel 1	Hertz	Frequency	Frequency
Peak Frequency 4 Channel 1	Hertz	Frequency	Frequency
Peak Frequency 5 Channel 1	Hertz	Frequency	Frequency
Peak Frequency 1 Channel 2	Hertz	Frequency	Frequency
Peak Frequency 2 Channel 2	Hertz	Frequency	Frequency
Peak Frequency 3 Channel 2	Hertz	Frequency	Frequency
Peak Frequency 4 Channel 2	Hertz	Frequency	Frequency
Peak Frequency 5 Channel 2	Hertz	Frequency	Frequency
Mean Absolute Amplitude Channel 1	microvolts	Amplitude	Time
Mean Absolute Amplitude Channel 2	microvolts	Amplitude	Time
Max Absolute Amplitude Channel 1	microvolts	Amplitude	Time
Max Absolute Amplitude Channel 2	microvolts	Amplitude	Time
25th Percentile Absolute Amplitude Channel 1	microvolts	Amplitude	Time
50th Percentile Absolute Amplitude Channel 1	microvolts	Amplitude	Time
75th Percentile Absolute Amplitude Channel 1	microvolts	Amplitude	Time
90th Percentile Absolute Amplitude Channel 1	microvolts	Amplitude	Time
25th Percentile Absolute Amplitude Channel 2	microvolts	Amplitude	Time
50th Percentile Absolute Amplitude Channel 2	microvolts	Amplitude	Time
75th Percentile Absolute Amplitude Channel 2	microvolts	Amplitude	Time
90th Percentile Absolute Amplitude Channel 2	microvolts	Amplitude	Time
Standard Deviation Channel 1	microvolts	Amplitude	Time
Standard Deviation Channel 2	microvolts	Amplitude	Time
Absolute Amplitude Standard Deviation Channel 1	microvolts	Amplitude	Time
Absolute Amplitude Standard Deviation Channel 2	microvolts	Amplitude	Time
Root Mean Square Channel 1	microvolts	Amplitude	Time
Root Mean Square Channel 2	microvolts	Amplitude	Time
EOG Initial Deflection Max Amplitude Channel 1	microvolts	Amplitude	Time
EOG Initial Deflection Max Amplitude Channel 2	microvolts	Amplitude	Time
EOG Initial Deflection Polarity Channel 1	microvolts	Amplitude	Time
EOG Initial Deflection Polarity Channel 2	microvolts	Amplitude	Time
Detrended Fluctuation Hurst Parameter Channel 1	unitless	Complexity	Time
Detrended Fluctuation Hurst Parameter Channel 2	unitless	Complexity	Time
Petrosian Fractal Dimension Channel 1	unitless	Complexity	Time
Petrosian Fractal Dimension Channel 2	unitless	Complexity	Time
Approximate Entropy Channel 1	unitless	Complexity	Time
Approximate Entropy Channel 2	unitless	Complexity	Time
Zero Crossing Rate Channel 1	Occurrences/Second	Frequency	Time
Zero Crossing Rate Channel 2	Occurrences/Second	Frequency	Time
Amplitude Kurtosis Channel 1	unitless	Kurtosis	Time
Amplitude Kurtosis Channel 2	unitless	Kurtosis	Time
Amplitude Skew Channel 1	unitless	Skew	Time
Amplitude Skew Channel 2	unitless	Skew	Time
Perceptible Onset Time	seconds	Time	Time
Amplitude Variance Channel 1	Microvolts squared	Variance	Time
Amplitude Variance Channel 2	Microvolts squared	Variance	Time
