# Supplementary material for: A pilot study of the Earable device to measure facial muscle and eye movement tasks among healthy volunteers
Source: PLOS Digit Health. 2022 Jun 30;1(6):e0000061. doi: 10.1371/journal.pdig.0000061 (PMC9931353; doi:10.1371/journal.pdig.0000061)
Supplement: S2 Table — Variance components were calculated in this pilot study and recorded in S3 Table for trial repeats, participants, and time of day (time), for each of the 16 mock-PerfO tasks. (XLSX) [file pdig.0000061.s002.xlsx]

## Sheet: S2 Table (Variance Design)
Earable Feature																Variance component
Task 1								Task 2								Task
Morning				Evening				Morning				Evening				Time
Participant 1		Participant 2		Participant 1		Participant 2		Participant 1		Participant 2		Participant 1		Participant 2		Participant
Repeat 1	Repeat 2	Repeat 1	Repeat 2	Repeat 1	Repeat 2	Repeat 1	Repeat 2	Repeat 1	Repeat 2	Repeat 1	Repeat 2	Repeat 1	Repeat 2	Repeat 1	Repeat 2	Repeat
