# Supplementary material for: A pilot study of the Earable device to measure facial muscle and eye movement tasks among healthy volunteers
Source: PLOS Digit Health. 2022 Jun 30;1(6):e0000061. doi: 10.1371/journal.pdig.0000061 (PMC9931353; doi:10.1371/journal.pdig.0000061)
Supplement: S3 Table — A: ICC values for each of the 16 activities for all Earable parameters. B: %CV values for each of the 16 activities for all Earable parameters. C: Number of tasks analyzed (n), the minimum value (min), maximum value (max), median value (median), mean value (mean), standard deviation of the mean (sd), and standard error of the mean (se). D: Variance components for each Earable feature for each of the 16 activities as shown in the design in S2 Table. (XLSX) [file pdig.0000061.s003.xlsx]

## Sheet: S3 Table A (ICC)
	Event.Duration..s.	EMG.Mean.Absolute.Amplitude...Channel.1..uV.	EMG.Mean.Absolute.Amplitude...Channel.2.uV.	EMG.Max.Absolute.Amplitude...Channel.1..uV.	EMG.Max.Absolute.Amplitude...Channel.2..uV.	EMG.Peak.Frequency.1...Channel.1..Hz.	EMG.Peak.Frequency.2...Channel.1..Hz.	EMG.Peak.Frequency.3...Channel.1..Hz.	EMG.Peak.Frequency.4...Channel.1..Hz.	EMG.Peak.Frequency.5...Channel.1..Hz.	EMG.Peak.Frequency.1...Channel.2..Hz.	EMG.Peak.Frequency.2...Channel.2..Hz.	EMG.Peak.Frequency.3...Channel.2..Hz.	EMG.Peak.Frequency.4...Channel.2..Hz.	EMG.Peak.Frequency.5...Channel.2..Hz.	EMG.Peak.Frequency.Contractions...Channel.1	EMG.Peak.Frequency.Contractions...Channel.2	EMG.10.33Hz.Bandpower...Channel.1..dB.	EMG.33.56Hz.Bandpower...Channel.1..dB.	EMG.56.79Hz.Bandpower...Channel.1..dB.	EMG.79.102Hz.Bandpower...Channel.1..dB.	EMG.102.125Hz.Bandpower...Channel.1..dB.	EMG.10.33Hz.Bandpower...Channel.2..dB.	EMG.33.56Hz.Bandpower...Channel.2..dB.	EMG.56.79Hz.Bandpower...Channel.2..dB.	EMG.79.102Hz.Bandpower...Channel.2..dB.	EMG.102.125Hz.Bandpower...Channel.2..dB.	EMG.Amplitude.Skew...Channel.1	EMG.Amplitude.Skew...Channel.2	EMG.Amplitude.Kurtosis...Channel.1	EMG.Amplitude.Kurtosis...Channel.2	EMG.Variance...Channel.1	EMG.Variance...Channel.1.1	EMG.25th.Percentile.Absolute.Amplitude...Channel.1	EMG.50th.Percentile.Absolute.Amplitude...Channel.1	EMG.75th.Percentile.Absolute.Amplitude...Channel.1	EMG.90th.Percentile.Absolute.Amplitude...Channel.1	EMG.25th.Percentile.Absolute.Amplitude...Channel.2	EMG.50th.Percentile.Absolute.Amplitude...Channel.2	EMG.75th.Percentile.Absolute.Amplitude...Channel.2	EMG.90th.Percentile.Absolute.Amplitude...Channel.2	EMG.Zero.Crossing.Rate...Channel.1	EMG.Zero.Crossing.Rate...Channel.2	EMG.Standard.Deviation...Channel.1	EMG.Standard.Deviation...Channel.2	EMG.Abolute.Amplitude.Standard.Deviation...Channel.1	EMG.Abolute.Amplitude.Standard.Deviation...Channel.2	EMG.Root.Mean.Square...Channel.1	EMG.Root.Mean.Square...Channel.2
Angry	0.129338	0.521441	0.572692	0.227169	0.187211	0.257772	0.337207	0.169107	0	0.237305	0.0969679	0.0402771	0.195865	0.114521	0.123478	0.205504	0.070274	0.712972	0.62492	0.242852	0.606601	0.51492	0.317668	0.589744	0.568328	0.63931	0.638386	0.308281	0.00493523	0.0852993	0.208633	0.400277	0.375533	0.47949	0.498254	0.523555	0.503392	0.47949	0.498254	0.523555	0.503392	0.504151	0.0865539	0.518498	0.48361	0.494171	0.381398	0.518498	0.483608
Chewing	0.0201488	0.612768	0.384036	0.557679	0.295959	0.204524	0.201082	0.338427	0.333807	0.260275	0.42441	0.338155	0.309531	0.305283	0.325064	0.201015	0.41358	0.625332	0.738284	0.683485	0.578981	0.596526	0.53662	0.637573	0.499278	0.467558	0.325261	0.568866	0.167891	0.0410222	0.0976182	0.687795	0.324932	0.368295	0.403605	0.505836	0.643046	0.368295	0.403605	0.505836	0.643046	0.22575	0.33852	0.678391	0.432804	0.68321	0.464336	0.67839	0.432802
Eye	0	0.0129642	0.292889	0	0	0.0269393	0	0	0.0294748	0	0.176236	0.0806615	0	0.105786	0.11872	0.0235637	0.179402	0.102867	0.0235251	0.153436	0.034673	0.0629273	0.207338	0.156993	0.383992	0.166696	0.085132	0.0422379	0.190528	0.0475224	0	0	0.174888	0.00896505	0.00897252	0.0257553	0.0234341	0.00896505	0.00897252	0.0257553	0.0234341	0	0.0938822	0	0.224288	0	0.122103	0	0.224288
Eye-Iso	0.130522	0.61442	0.663078	0.425235	0.296959	0.230071	0.241555	0.141256	0.150707	0	0.275488	0.346527	0.0864995	0.114841	0.0685875	0.297025	0.260434	0.679295	0.771944	0.663681	0.651881	0.613151	0.476305	0.622389	0.705126	0.50081	0.419748	0.202489	0.515121	0.238686	0.117596	0.371834	0.542608	0.569647	0.604383	0.62589	0.616989	0.569647	0.604383	0.62589	0.616989	0.235683	0.204918	0.602502	0.625992	0.567934	0.545249	0.602497	0.625939
In-Iso	0	0.639936	0.509979	0.244348	0.118482	0.038639	0.0704915	0.00254174	0.0920242	0.0406469	0.0758932	0.0850581	0.0507898	0.0342536	0	0.0322889	0.0489385	0.569968	0.59528	0.462792	0.595318	0.510527	0.307067	0.625881	0.554248	0.610592	0.52041	0.0759053	0.108237	0.18323	0	0.54589	0.263363	0.568838	0.609308	0.659366	0.652112	0.568838	0.609308	0.659366	0.652112	0.262329	0	0.601366	0.395944	0.531092	0.277716	0.601365	0.395911
Jaw	0.217666	0.74159	0.490984	0.581999	0.28309	0.294577	0.191586	0.0321375	0.0627399	0.130817	0.25452	0.224575	0.0777942	0.2572	0.196596	0.283335	0.292194	0.552146	0.736042	0.692791	0.658591	0.614343	0.455907	0.656612	0.605135	0.537142	0.452036	0.214945	0.402934	0.287259	0.123208	0.804875	0.322781	0.595419	0.634456	0.703721	0.789988	0.595419	0.634456	0.703721	0.789988	0.36245	0.340252	0.763622	0.448721	0.752679	0.395084	0.763618	0.448696
L Gaze-L	0.212592	0.35095	0.500397	0.0336009	0.098216	0.0903679	0.0162682	0.0683414	0.172141	0	0.110556	0.106837	0.0571871	0.0890203	0.115004	0.110556	0.104145	0.604873	0.61652	0.345552	0.587399	0.528691	0.213536	0.509801	0.547155	0.52781	0.428568	0.360212	0.185242	0	0.172404	0.366762	0.326269	0.304276	0.324352	0.361637	0.372703	0.304276	0.324352	0.361637	0.372703	0.193502	0.372179	0.366287	0.331643	0.37004	0.175378	0.366287	0.331629
L Gaze-R	0.193768	0.0316905	0.0139704	0.236696	0.155194	0.0801243	0.0658699	0.199263	0.143148	0.205646	0.208786	0.24823	0.198838	0.182673	0.0942075	0.0429145	0.190121	0.342933	0.274369	0.2598	0.310443	0.171539	0.372167	0.246351	0.286408	0.284378	0.156839	0.147644	0.0261581	0.177229	0.0166952	0	0	0.114328	0.122545	0.0972415	0.0457645	0.114328	0.122545	0.0972415	0.0457645	0.35688	0.650818	0	0	0	0	0	0
Out-Iso	0.0424339	0.410192	0.336857	0.492527	0.427229	0.0666984	0	0.0382222	0.0697092	0.177924	0.174141	0.38763	0.281564	0.189109	0.257561	0.0512618	0.191352	0.624654	0.582371	0.556972	0.475117	0.493388	0.612751	0.558056	0.432794	0.200628	0.28234	0.410565	0.0365404	0.282874	0.413154	0.25366	0.25668	0.447448	0.445034	0.397965	0.369355	0.447448	0.445034	0.397965	0.369355	0.401835	0.362449	0.407138	0.35149	0.397099	0.366297	0.407138	0.351414
Sad	0.120359	0.429193	0.471858	0.446258	0.0387476	0.0876499	0.139403	0.0300034	0.173174	0.234511	0.171463	0.0654295	0.161521	0.256146	0.0724622	0.06252	0.140933	0.543195	0.606101	0.38768	0.334515	0.435823	0.394068	0.424451	0.346535	0.417486	0.4559	0.149543	0.247486	0.14687	0	0.367565	0.333445	0.367069	0.384085	0.403248	0.429935	0.367069	0.384085	0.403248	0.429935	0.33425	0.387643	0.462769	0.424702	0.492696	0.353071	0.462774	0.424704
Smile-Iso	0.187058	0.173625	0.160257	0.228466	0.0502182	0.0698452	0.023384	0.141271	0.268737	0.211718	0.0384379	0.00538186	0.162632	0.0414733	0.219845	0.0948584	0.11337	0.320155	0.115645	0.188313	0.316782	0.341745	0.180329	0.21524	0.265858	0.203277	0.223264	0.178645	0.332967	0.00689752	0.139451	0.227899	0.202436	0.18231	0.164833	0.158928	0.172093	0.18231	0.164833	0.158928	0.172093	0.586848	0.501283	0.187222	0.16647	0.20018	0.167952	0.187222	0.166471
Surprise	0.137081	0.644159	0.776964	0.122717	0	0.119344	0.186398	0.158852	0	0.211966	0.141501	0.225604	0.0783545	0.00342393	0.161392	0.110837	0.109332	0.598962	0.8269	0.551162	0.809223	0.705416	0.318956	0.856865	0.79037	0.824023	0.723941	0.266062	0.0738105	0.0659063	0.248699	0.193318	0.275922	0.582347	0.647094	0.686084	0.699042	0.582347	0.647094	0.686084	0.699042	0.66485	0.411207	0.471551	0.483369	0.293332	0.254681	0.471296	0.482772
Swallowing	0.15997	0.341956	0.541714	0.270094	0.233416	0.470329	0.306187	0.239586	0.0855207	0	0.381237	0.238279	0.345444	0.291734	0.0748511	0.339	0.351416	0.452538	0.514662	0.408438	0.497248	0.521868	0.341228	0.697487	0.716871	0.65159	0.573803	0.0633869	0.241425	0.268451	0.0372331	0.219757	0.295535	0.340516	0.355545	0.342166	0.338331	0.340516	0.355545	0.342166	0.338331	0.330224	0.630651	0.329854	0.39063	0.31794	0.29451	0.329853	0.390622
Talk	0.125156	0.0971973	0.200082	0.2964	0.0472569	0.330706	0.225345	0.147967	0.0815771	0.278933	0.178778	0.112215	0.184375	0.231815	0.151429	0.310394	0.161084	0.470178	0.348796	0.208114	0.0658534	0.156981	0.186329	0.387017	0.451136	0.450723	0.474502	0.367801	0.602394	0.133264	0.262922	0.113831	0.113401	0.0777743	0.0906325	0.114617	0.128777	0.0777743	0.0906325	0.114617	0.128777	0.536509	0.549508	0.0970898	0.204778	0.124713	0.206524	0.0970898	0.204778
Up Gaze	0	0.728364	0.684956	0.527193	0.262057	0.341411	0.284713	0.309961	0.0351034	0.00484549	0.321172	0.323988	0.558948	0.501569	0.341864	0.212633	0.330811	0.820427	0.708017	0.391618	0.699273	0.643709	0.590524	0.713916	0.690392	0.728657	0.659095	0.236626	0.12914	0	0.129185	0.743553	0.575694	0.704626	0.729238	0.734851	0.717259	0.704626	0.729238	0.734851	0.717259	0.299285	0.689265	0.725675	0.673265	0.714666	0.622744	0.725675	0.673247
Wrinkle-Iso	0.262274	0.644798	0.666489	0.516315	0.325599	0.177306	0.0969484	0.0892416	0.415591	0.151699	0.180135	0.0562751	0.186478	0.383319	0.410901	0.200551	0.175496	0.569819	0.690763	0.577053	0.782293	0.776111	0.525975	0.672884	0.7269	0.651254	0.661673	0.0756179	0.146645	0.0488108	0.188787	0.480531	0.467319	0.627143	0.629	0.605349	0.646049	0.627143	0.629	0.605349	0.646049	0.552265	0.513607	0.65437	0.60059	0.653048	0.524236	0.654369	0.600481
[truncated: 106 more columns]

## Sheet: S3 Table B (CV)
	Event.Duration..s.	Perceptible.Onset.Time..s.	EMG.Mean.Absolute.Amplitude...Channel.1..uV.	EMG.Mean.Absolute.Amplitude...Channel.2.uV.	EMG.Max.Absolute.Amplitude...Channel.1..uV.	EMG.Max.Absolute.Amplitude...Channel.2..uV.	EMG.Peak.Frequency.1...Channel.1..Hz.	EMG.Peak.Frequency.2...Channel.1..Hz.	EMG.Peak.Frequency.3...Channel.1..Hz.	EMG.Peak.Frequency.4...Channel.1..Hz.	EMG.Peak.Frequency.5...Channel.1..Hz.	EMG.Peak.Frequency.1...Channel.2..Hz.	EMG.Peak.Frequency.2...Channel.2..Hz.	EMG.Peak.Frequency.3...Channel.2..Hz.	EMG.Peak.Frequency.4...Channel.2..Hz.	EMG.Peak.Frequency.5...Channel.2..Hz.	EMG.Peak.Frequency.Contractions...Channel.1	EMG.Peak.Frequency.Contractions...Channel.2	EMG.10.33Hz.Bandpower...Channel.1..dB.	EMG.33.56Hz.Bandpower...Channel.1..dB.	EMG.56.79Hz.Bandpower...Channel.1..dB.	EMG.79.102Hz.Bandpower...Channel.1..dB.	EMG.102.125Hz.Bandpower...Channel.1..dB.	EMG.10.33Hz.Bandpower...Channel.2..dB.	EMG.33.56Hz.Bandpower...Channel.2..dB.	EMG.56.79Hz.Bandpower...Channel.2..dB.	EMG.79.102Hz.Bandpower...Channel.2..dB.	EMG.102.125Hz.Bandpower...Channel.2..dB.	EMG.Amplitude.Skew...Channel.1	EMG.Amplitude.Skew...Channel.2	EMG.Amplitude.Kurtosis...Channel.1	EMG.Amplitude.Kurtosis...Channel.2	EMG.Variance...Channel.1	EMG.Variance...Channel.1.1	EMG.25th.Percentile.Absolute.Amplitude...Channel.1	EMG.50th.Percentile.Absolute.Amplitude...Channel.1	EMG.75th.Percentile.Absolute.Amplitude...Channel.1	EMG.90th.Percentile.Absolute.Amplitude...Channel.1	EMG.25th.Percentile.Absolute.Amplitude...Channel.2	EMG.50th.Percentile.Absolute.Amplitude...Channel.2	EMG.75th.Percentile.Absolute.Amplitude...Channel.2	EMG.90th.Percentile.Absolute.Amplitude...Channel.2	EMG.Zero.Crossing.Rate...Channel.1	EMG.Zero.Crossing.Rate...Channel.2	EMG.Standard.Deviation...Channel.1	EMG.Standard.Deviation...Channel.2	EMG.Abolute.Amplitude.Standard.Deviation...Channel.1	EMG.Abolute.Amplitude.Standard.Deviation...Channel.2	EMG.Root.Mean.Square...Channel.1
Angry	0.101753	NA	0.428805	0.543538	0.456626	0.733334	0.594199	0.573131	0.59562	0.567092	0.542529	0.679221	0.63161	0.562521	0.594185	0.586276	0.573788	0.633068	0.112209	0.128555	0.149932	0.134939	0.238363	0.147478	0.154796	0.157027	0.166646	0.299854	-5.89207	10.4846	1.46068	1.81213	1.07635	1.58082	0.454794	0.446006	0.446732	0.435324	0.454794	0.446006	0.446732	0.435324	0.0965147	0.114216	0.414566	0.550041	0.407227	0.582879	0.414564
Chewing	0.0409426	1.05188	0.310167	0.381861	0.330622	0.368906	0.744169	0.740613	0.66373	0.642679	0.598537	0.912753	0.827809	0.768452	0.749044	0.685421	0.71873	0.87389	0.0785325	0.102395	0.110066	0.0878707	0.142042	0.104813	0.0989578	0.0974256	0.0816165	0.146946	-1.06088	-0.813458	1.00444	0.721115	0.626897	0.677273	0.341644	0.324186	0.31785	0.336965	0.341644	0.324186	0.31785	0.336965	0.0980699	0.178432	0.325453	0.359014	0.346378	0.359872	0.325454
Eye	0.0790318	NA	0.475326	0.329201	0.698112	0.618166	0.809804	0.783135	0.69731	0.638974	0.603816	0.7887	0.758195	0.713727	0.653237	0.69784	0.784765	0.768265	0.0901343	0.128203	0.183687	0.168756	0.352802	0.12463	0.141084	0.169861	0.182917	0.422975	-26.2994	4.47773	5.44219	2.60365	1.1362	0.669612	0.628216	0.584877	0.497784	0.43173	0.628216	0.584877	0.497784	0.43173	0.118977	0.121652	0.439644	0.331239	0.414747	0.357742	0.439643
Eye-Iso	0.147538	NA	0.605645	0.532495	0.661233	0.806589	0.748926	0.682283	0.652043	0.609401	0.673177	0.675729	0.657817	0.671626	0.66907	0.697379	0.770253	0.695163	0.140511	0.16308	0.173027	0.165936	0.270579	0.149828	0.15204	0.162258	0.150396	0.274388	-5.5929	17.2727	2.45632	1.82594	1.4626	1.27818	0.593902	0.590795	0.600263	0.624278	0.593902	0.590795	0.600263	0.624278	0.104776	0.106877	0.613477	0.556978	0.633445	0.606328	0.613477
In-Iso	0.11955	NA	0.383425	0.445935	0.573208	0.920947	0.467881	0.457596	0.477613	0.457269	0.550384	0.679213	0.664469	0.614443	0.578593	0.575833	0.471529	0.672716	0.124059	0.106212	0.131696	0.104418	0.16865	0.164766	0.141239	0.149506	0.144508	0.293455	-2.01025	-4.16999	1.79957	2.52286	0.792681	1.20351	0.464557	0.416955	0.387335	0.373311	0.464557	0.416955	0.387335	0.373311	0.0967935	0.123895	0.382232	0.498187	0.407961	0.596786	0.382232
Jaw	0.0890996	NA	0.454573	0.438222	0.516132	0.647939	0.524079	0.521687	0.464177	0.529493	0.444895	0.715352	0.678355	0.686851	0.616794	0.571166	0.502009	0.674141	0.0971369	0.11587	0.131298	0.10521	0.159519	0.122424	0.118132	0.128034	0.110562	0.189679	-0.731979	-1.64422	1.06055	1.18252	0.983912	0.928694	0.461251	0.455728	0.479425	0.506417	0.461251	0.455728	0.479425	0.506417	0.0627426	0.0839319	0.464889	0.465523	0.49588	0.508269	0.46489
L Gaze-L	0.196022	NA	0.488665	0.486328	0.774391	1.47074	0.865785	0.816836	0.839076	0.78649	0.726906	0.774941	0.752254	0.769045	0.74306	0.696626	0.855981	0.748434	0.107341	0.142894	0.194786	0.162317	0.307015	0.15977	0.160064	0.177638	0.17678	0.39693	-19.0515	4.10925	4.59487	3.9179	1.05015	1.22974	0.595916	0.559648	0.509214	0.460725	0.595916	0.559648	0.509214	0.460725	0.105901	0.0746676	0.454377	0.532187	0.425521	0.613253	0.454377
L Gaze-R	0.205353	NA	0.730321	0.711062	1.0812	1.34163	0.811634	0.759388	0.793669	0.848208	0.824341	0.728524	0.725059	0.732427	0.716415	0.676263	0.820648	0.73659	0.140988	0.148177	0.208798	0.170049	0.381811	0.161122	0.149083	0.205275	0.168543	0.425202	3.19781	4.66316	2.55318	4.52006	4.533	4.66262	0.570078	0.562642	0.600026	0.689988	0.570078	0.562642	0.600026	0.689988	0.124721	0.133534	1.00275	1.0428	1.2764	1.33939	1.00275
Out-Iso	0.112807	NA	0.571378	0.556837	0.589219	0.985055	0.584817	0.552027	0.595491	0.529788	0.505911	0.536241	0.485749	0.464216	0.553273	0.502574	0.563062	0.536566	0.135975	0.167384	0.17313	0.162933	0.257064	0.154313	0.176787	0.166475	0.165496	0.290391	-1.76439	-5.69146	1.50198	2.05313	1.14106	1.4015	0.558902	0.563953	0.583689	0.590878	0.558902	0.563953	0.583689	0.590878	0.0847287	0.0899132	0.57251	0.625773	0.578391	0.715394	0.572509
Sad	0.0923934	NA	0.433	0.473958	0.542922	0.802453	0.629617	0.65591	0.599207	0.604413	0.558448	0.685571	0.639011	0.643423	0.630841	0.633121	0.606634	0.654868	0.121641	0.139789	0.156933	0.131931	0.254527	0.15199	0.13807	0.15539	0.148823	0.278238	-3.43719	-6.78297	1.35695	1.88869	1.01248	1.18176	0.43599	0.440588	0.432123	0.433574	0.43599	0.440588	0.432123	0.433574	0.141479	0.152439	0.436995	0.493355	0.450284	0.532647	0.436994
Smile-Iso	0.127809	NA	0.383836	0.500168	0.451581	0.632169	0.41522	0.390044	0.441436	0.413274	0.38843	0.401916	0.408499	0.452371	0.433693	0.438701	0.427941	0.418154	0.0968931	0.0994529	0.109509	0.095253	0.13427	0.115399	0.107449	0.114508	0.115118	0.158017	-1.55687	-2.94898	2.38963	3.13333	0.690844	1.09976	0.387061	0.385931	0.387111	0.388619	0.387061	0.385931	0.387111	0.388619	0.0667202	0.0776353	0.383857	0.506231	0.389029	0.521729	0.383857
Surprise	0.123469	NA	0.532067	0.572107	0.843384	0.81741	0.568398	0.515987	0.563537	0.541312	0.490574	0.637137	0.627765	0.692567	0.593305	0.5685	0.540573	0.625132	0.137387	0.172212	0.176335	0.166634	0.251354	0.149187	0.182347	0.184375	0.176518	0.310571	-7.34207	5.27585	2.40399	2.06638	1.09122	1.23267	0.51733	0.522497	0.526291	0.543716	0.51733	0.522497	0.526291	0.543716	0.0824505	0.101383	0.560095	0.605056	0.612841	0.66958	0.560129
Swallowing	0.162759	0.799258	0.363101	0.337756	0.522573	1.05866	0.558587	0.530501	0.531213	0.601942	0.563012	0.844364	0.840188	0.756055	0.707443	0.682672	0.564193	0.780132	0.11291	0.107527	0.138629	0.102179	0.19294	0.151067	0.121103	0.127453	0.124566	0.252387	-2.60891	-6.29896	1.6011	2.38732	0.760881	0.886922	0.362726	0.363724	0.36204	0.364078	0.362726	0.363724	0.36204	0.364078	0.0735742	0.0950657	0.370375	0.407806	0.390538	0.504592	0.370375
Talk	0.042783	0.532063	0.292953	0.35913	0.449156	0.503344	0.574907	0.571818	0.658626	0.583666	0.579129	0.539762	0.585244	0.59243	0.554275	0.622681	0.547283	0.517328	0.0732497	0.0787409	0.113168	0.0821711	0.145818	0.0878406	0.0794077	0.113775	0.090463	0.169855	-2.81529	-15.071	2.37593	1.71063	0.556019	0.862263	0.335409	0.319005	0.300064	0.287573	0.335409	0.319005	0.300064	0.287573	0.0619491	0.0681637	0.280853	0.337939	0.278197	0.327714	0.280853
Up Gaze	0.320827	NA	0.501221	0.616477	0.617244	1.24338	0.847064	0.765485	0.665683	0.69733	0.668079	0.675997	0.684711	0.663542	0.654412	0.596914	0.997671	0.684814	0.122364	0.158942	0.191908	0.16756	0.318722	0.176674	0.18665	0.18037	0.181971	0.35554	20.9971	5.18211	1.51722	3.98199	1.20014	1.6496	0.51438	0.506126	0.503324	0.503079	0.51438	0.506126	0.503324	0.503079	0.0841801	0.0953923	0.502003	0.645489	0.511617	0.698108	0.502003
Wrinkle-Iso	0.0866223	NA	0.632461	0.719318	0.666344	1.032	0.653371	0.667422	0.618353	0.67558	0.620278	0.608088	0.622917	0.639425	0.616467	0.644719	0.636263	0.587998	0.13955	0.161502	0.168057	0.189797	0.309788	0.192543	0.200892	0.197582	0.230099	0.381967	65.3336	-51.4114	2.17521	2.27811	1.64752	1.85879	0.616961	0.613979	0.637299	0.666329	0.616961	0.613979	0.637299	0.666329	0.115836	0.103837	0.632561	0.749661	0.644667	0.813933	0.632559
[truncated: 113 more columns]

## Sheet: S3 Table C (Variable Summary)
Event.Duration..s.	Perceptible.Onset.Time..s.	EMG.Mean.Absolute.Amplitude...Channel.1..uV.	EMG.Mean.Absolute.Amplitude...Channel.2.uV.	EMG.Max.Absolute.Amplitude...Channel.1..uV.	EMG.Max.Absolute.Amplitude...Channel.2..uV.	EMG.Peak.Frequency.1...Channel.1..Hz.	EMG.Peak.Frequency.2...Channel.1..Hz.	EMG.Peak.Frequency.3...Channel.1..Hz.	EMG.Peak.Frequency.4...Channel.1..Hz.	EMG.Peak.Frequency.5...Channel.1..Hz.	EMG.Peak.Frequency.1...Channel.2..Hz.	EMG.Peak.Frequency.2...Channel.2..Hz.	EMG.Peak.Frequency.3...Channel.2..Hz.	EMG.Peak.Frequency.4...Channel.2..Hz.	EMG.Peak.Frequency.5...Channel.2..Hz.	EMG.Peak.Frequency.Contractions...Channel.1	EMG.Peak.Frequency.Contractions...Channel.2	EMG.10.33Hz.Bandpower...Channel.1..dB.	EMG.33.56Hz.Bandpower...Channel.1..dB.	EMG.56.79Hz.Bandpower...Channel.1..dB.	EMG.79.102Hz.Bandpower...Channel.1..dB.	EMG.102.125Hz.Bandpower...Channel.1..dB.	EMG.10.33Hz.Bandpower...Channel.2..dB.	EMG.33.56Hz.Bandpower...Channel.2..dB.	EMG.56.79Hz.Bandpower...Channel.2..dB.	EMG.79.102Hz.Bandpower...Channel.2..dB.	EMG.102.125Hz.Bandpower...Channel.2..dB.	EMG.Amplitude.Skew...Channel.1	EMG.Amplitude.Skew...Channel.2	EMG.Amplitude.Kurtosis...Channel.1	EMG.Amplitude.Kurtosis...Channel.2	EMG.Variance...Channel.1	EMG.Variance...Channel.1.1	EMG.25th.Percentile.Absolute.Amplitude...Channel.1	EMG.50th.Percentile.Absolute.Amplitude...Channel.1	EMG.75th.Percentile.Absolute.Amplitude...Channel.1	EMG.90th.Percentile.Absolute.Amplitude...Channel.1	EMG.25th.Percentile.Absolute.Amplitude...Channel.2	EMG.50th.Percentile.Absolute.Amplitude...Channel.2	EMG.75th.Percentile.Absolute.Amplitude...Channel.2	EMG.90th.Percentile.Absolute.Amplitude...Channel.2	EMG.Zero.Crossing.Rate...Channel.1	EMG.Zero.Crossing.Rate...Channel.2	EMG.Standard.Deviation...Channel.1	EMG.Standard.Deviation...Channel.2	EMG.Abolute.Amplitude.Standard.Deviation...Channel.1	EMG.Abolute.Amplitude.Standard.Deviation...Channel.2	EMG.Root.Mean.Square...Channel.1	EMG.Root.Mean.Square...Channel.2
Min. : 0.6	Min. :0.0000	Min. : 4.335	Min. : 3.405	Min. : 22.13	Min. : 17.91	Min. : 10.00	Min. : 10.00	Min. : 10.00	Min. : 10.0	Min. : 10.00	Min. : 10.00	Min. : 10.00	Min. : 10.00	Min. : 10.00	Min. : 10.00	Min. : 15	Min. : 9	Min. : 474.6	Min. : 394.1	Min. : 336.6	Min. : 317.6	Min. : 40.98	Min. : 389.2	Min. : 344.9	Min. : 316.1	Min. : 283.3	Min. : 26.51	Min. :-9.3915	Min. :-7.177617	Min. : -1.2610	Min. : -1.2773	Min. : 30.84	Min. : 19.5	Min. : 1.381	Min. : 3.542	Min. : 6.104	Min. : 8.996	Min. : 1.381	Min. : 3.542	Min. : 6.104	Min. : 8.996	Min. : 50.94	Min. : 44.42	Min. : 5.553	Min. : 4.416	Min. : 3.472	Min. : 2.686	Min. : 5.553	Min. : 4.416
1st Qu.: 3.0	1st Qu.:0.0000	1st Qu.:10.571	1st Qu.: 9.497	1st Qu.: 71.26	1st Qu.: 61.22	1st Qu.: 14.00	1st Qu.: 16.00	1st Qu.: 18.00	1st Qu.: 19.0	1st Qu.: 21.00	1st Qu.: 13.00	1st Qu.: 15.00	1st Qu.: 17.00	1st Qu.: 18.00	1st Qu.: 19.00	1st Qu.: 113	1st Qu.: 106	1st Qu.: 609.9	1st Qu.: 588.2	1st Qu.: 545.1	1st Qu.: 575.6	1st Qu.:305.56	1st Qu.: 589.0	1st Qu.: 568.9	1st Qu.: 519.2	1st Qu.: 548.5	1st Qu.:275.19	1st Qu.:-0.3624	1st Qu.:-0.320533	1st Qu.: 0.5346	1st Qu.: 0.6801	1st Qu.: 196.78	1st Qu.: 157.8	1st Qu.: 3.845	1st Qu.: 8.271	1st Qu.: 14.563	1st Qu.: 22.074	1st Qu.: 3.845	1st Qu.: 8.271	1st Qu.: 14.563	1st Qu.: 22.074	1st Qu.:105.17	1st Qu.:105.79	1st Qu.: 14.028	1st Qu.: 12.561	1st Qu.: 9.107	1st Qu.: 8.258	1st Qu.: 14.028	1st Qu.: 12.561
Median : 4.0	Median :0.0000	Median :15.927	Median : 13.159	Median :113.58	Median : 99.62	Median : 41.00	Median : 43.00	Median : 42.00	Median : 42.0	Median : 44.00	Median : 37.00	Median : 38.00	Median : 38.00	Median : 40.00	Median : 40.00	Median : 238	Median : 231	Median : 685.0	Median : 673.6	Median : 645.3	Median : 649.8	Median :382.44	Median : 666.9	Median : 644.8	Median : 596.7	Median : 630.8	Median :355.27	Median :-0.0647	Median :-0.001921	Median : 1.3387	Median : 1.5690	Median : 446.82	Median : 316.7	Median : 5.783	Median :12.319	Median : 21.867	Median : 33.513	Median : 5.783	Median :12.319	Median : 21.867	Median : 33.513	Median :113.70	Median :113.75	Median : 21.138	Median : 17.796	Median : 13.799	Median : 11.853	Median : 21.138	Median : 17.796
Mean : 14.3	Mean :0.1293	Mean :21.606	Mean : 17.904	Mean :180.55	Mean :176.51	Mean : 43.64	Mean : 44.93	Mean : 45.61	Mean : 45.6	Mean : 47.05	Mean : 43.78	Mean : 45.13	Mean : 44.74	Mean : 45.57	Mean : 45.33	Mean : 548	Mean : 585	Mean : 709.0	Mean : 700.3	Mean : 657.7	Mean : 679.1	Mean :408.91	Mean : 681.7	Mean : 668.1	Mean : 612.2	Mean : 650.9	Mean :379.65	Mean :-0.1441	Mean :-0.062039	Mean : 3.8782	Mean : 7.9282	Mean : 1431.10	Mean : 1038.1	Mean : 7.577	Mean :16.306	Mean : 29.388	Mean : 46.442	Mean : 7.577	Mean :16.306	Mean : 29.388	Mean : 46.442	Mean :112.31	Mean :113.10	Mean : 29.802	Mean : 25.381	Mean : 20.280	Mean : 17.727	Mean : 29.802	Mean : 25.381
3rd Qu.: 29.3	3rd Qu.:0.0000	3rd Qu.:26.813	3rd Qu.: 22.150	3rd Qu.:207.56	3rd Qu.:204.71	3rd Qu.: 63.00	3rd Qu.: 64.00	3rd Qu.: 65.00	3rd Qu.: 66.0	3rd Qu.: 67.00	3rd Qu.: 64.00	3rd Qu.: 69.00	3rd Qu.: 68.00	3rd Qu.: 69.00	3rd Qu.: 69.00	3rd Qu.: 571	3rd Qu.: 586	3rd Qu.: 795.1	3rd Qu.: 794.8	3rd Qu.: 756.2	3rd Qu.: 779.0	3rd Qu.:504.09	3rd Qu.: 764.1	3rd Qu.: 765.9	3rd Qu.: 705.9	3rd Qu.: 745.2	3rd Qu.:475.41	3rd Qu.: 0.1074	3rd Qu.: 0.262720	3rd Qu.: 3.5863	3rd Qu.: 5.3863	3rd Qu.: 1309.65	3rd Qu.: 942.1	3rd Qu.: 9.377	3rd Qu.:20.091	3rd Qu.: 36.777	3rd Qu.: 56.534	3rd Qu.: 9.377	3rd Qu.:20.091	3rd Qu.: 36.777	3rd Qu.: 56.534	3rd Qu.:120.00	3rd Qu.:122.00	3rd Qu.: 36.189	3rd Qu.: 30.694	3rd Qu.: 23.388	3rd Qu.: 21.025	3rd Qu.: 36.189	3rd Qu.: 30.694
Max. :144.8	Max. :3.5000	Max. :90.015	Max. :102.318	Max. :996.98	Max. :998.31	Max. :109.00	Max. :110.00	Max. :110.00	Max. :109.0	Max. :111.00	Max. :110.00	Max. :109.00	Max. :110.00	Max. :105.00	Max. :111.00	Max. :9328	Max. :4620	Max. :1108.5	Max. :1107.4	Max. :1068.9	Max. :1077.4	Max. :974.39	Max. :1084.9	Max. :1071.2	Max. :1037.9	Max. :1089.6	Max. :940.92	Max. : 3.1982	Max. :12.035077	Max. :224.0309	Max. :465.0994	Max. :30134.90	Max. :23871.8	Max. :31.317	Max. :68.137	Max. :120.413	Max. :231.176	Max. :31.317	Max. :68.137	Max. :120.413	Max. :231.176	Max. :153.00	Max. :160.81	Max. :173.594	Max. :154.505	Max. :149.244	Max. :136.186	Max. :173.594	Max. :154.505
[truncated: 117 more columns]

## Sheet: S3 Table D (VarianceComponents)
	Variable	Person	Index:Time	Time	Unexplained	Task
Variance Component	0.1	0.05	0	0	0.62	Angry
% of Total	13.24	6.56	0.47	0	79.73	Angry
Confidence Interval	(0.08, 0.14)	(0.02, 0.13)	(0, 0.01)	(0, 0.02)	(0.6, 0.64)	Angry
Variance Component	1.02	0.03	0	0	0.38	Chewing
% of Total	71.44	1.81	0.07	0.16	26.52	Chewing
Confidence Interval	(0.79, 1.32)	(0.01, 0.07)	(0, 0)	(0, 0.08)	(0.37, 0.39)	Chewing
Variance Component	0.25	0.01	0	0.01	0.5	Eye
% of Total	32.84	1.38	0.27	0.95	64.56	Eye
Confidence Interval	(0.2, 0.33)	(0, 0.03)	(0, 0.01)	(0, 0.11)	(0.49, 0.51)	Eye
Variance Component	0.07	0.1	0	0.01	0.57	Eye-Iso
% of Total	9.5	13.2	0.5	0.95	75.85	Eye-Iso
Confidence Interval	(0.05, 0.09)	(0.04, 0.26)	(0, 0.02)	(0, 0.15)	(0.55, 0.58)	Eye-Iso
Variance Component	0.07	0.08	0.01	0.01	0.7	In-Iso
% of Total	8.36	8.72	0.58	0.96	81.38	In-Iso
Confidence Interval	(0.05, 0.1)	(0.03, 0.2)	(0, 0.02)	(0, 0.16)	(0.68, 0.72)	In-Iso
Variance Component	0.38	0.06	0	0	0.42	Jaw
% of Total	43.55	7.14	0.38	0.06	48.86	Jaw
Confidence Interval	(0.29, 0.49)	(0.03, 0.16)	(0, 0.01)	(0, 0.05)	(0.41, 0.43)	Jaw
Variance Component	0.27	0.05	0	0.01	0.57	L Gaze-L
% of Total	30.17	5.87	0.05	0.87	63.04	L Gaze-L
Confidence Interval	(0.21, 0.36)	(0.02, 0.14)	(0, 0)	(0, 0.14)	(0.55, 0.59)	L Gaze-L
Variance Component	0.24	0.09	0	0	0.72	L Gaze-R
% of Total	22.68	8.23	0.18	0	68.9	L Gaze-R
Confidence Interval	(0.18, 0.31)	(0.04, 0.22)	(0, 0.01)	(0, 0.02)	(0.7, 0.74)	L Gaze-R
Variance Component	0.08	0.08	0	0	0.57	Out-Iso
% of Total	10.79	10.65	0.48	0	78.08	Out-Iso
Confidence Interval	(0.06, 0.1)	(0.03, 0.2)	(0, 0.01)	(0, 0.02)	(0.55, 0.58)	Out-Iso
Variance Component	0.1	0.06	0	0.01	0.68	Sad
% of Total	11.5	6.95	0.17	1.36	80.03	Sad
Confidence Interval	(0.08, 0.13)	(0.03, 0.16)	(0, 0.01)	(0, 0.18)	(0.67, 0.7)	Sad
Variance Component	0.26	0.06	0.01	0.01	0.52	Smile-Iso
% of Total	30.61	6.95	0.81	0.93	60.7	Smile-Iso
Confidence Interval	(0.21, 0.35)	(0.03, 0.16)	(0, 0.03)	(0, 0.16)	(0.51, 0.54)	Smile-Iso
Variance Component	0.08	0.16	0	0	0.61	Surprise
% of Total	9.76	19.07	0.3	0	70.88	Surprise
Confidence Interval	(0.06, 0.11)	(0.07, 0.42)	(0, 0.01)	(0, 0.02)	(0.59, 0.63)	Surprise
Variance Component	0.04	0.03	0	0	0.54	Swallowing
% of Total	6.36	5.32	0.69	0.49	87.14	Swallowing
Confidence Interval	(0.03, 0.05)	(0.01, 0.09)	(0, 0.02)	(0, 0.07)	(0.52, 0.55)	Swallowing
Variance Component	0.18	0.01	0	0	0.34	Talk
% of Total	33.53	1.73	0.58	0	64.15	Talk
Confidence Interval	(0.14, 0.23)	(0, 0.03)	(0, 0.01)	(0, 0.01)	(0.33, 0.35)	Talk
Variance Component	0.33	0.06	0	0.01	0.47	Up Gaze
% of Total	38.13	7.05	0.23	0.62	53.98	Up Gaze
Confidence Interval	(0.26, 0.43)	(0.03, 0.16)	(0, 0.01)	(0, 0.12)	(0.46, 0.48)	Up Gaze
Variance Component	0.08	0.13	0	0	0.52	Wrinkle-Iso
% of Total	11.2	17.81	0.51	0.66	69.81	Wrinkle-Iso
Confidence Interval	(0.06, 0.11)	(0.06, 0.34)	(0, 0.02)	(0, 0.14)	(0.51, 0.54)	Wrinkle-Iso
